# Supplementary material for: Mediating effect of body fat percentage in the association between ambient particulate matter exposure and hypertension: a subset analysis of China hypertension survey
Source: BMC Public Health. 2023 Oct 2;23:1897. doi: 10.1186/s12889-023-16815-0 (PMC10544618; doi:10.1186/s12889-023-16815-0)
Supplement: Supplementary file 1 — Supplementary Material 1 [file 12889_2023_16815_MOESM1_ESM.xls]

## Sheet: Sheet1
	Table S1 Estimated Effects of Hypertension with Ambient PM2.5* after propensity score matching
	PM2.5, μg/m3	Effect Size (95% CI)	P value
	Continuous variable
	Per 5-μg/m3 increase	1.018 (1.002-1.023)	<0.001
	Categorized by slope steeper point
	<41.8μg/m3	1.0 (Reference)
	≥41.8μg/m3	1.159(1.142-1.170)	<0.001
	Categorized by quintiles
	Q1(<36.83)	1.0 (Reference)	/
	Q2(36.83–42.18)	1.017(1.003-1.036)	<0.001
	Q3(42.18–51.37)	1.089(1.043-1.211)	<0.001
	Q4(≥51.37)	1.191(1.103-1.308)	<0.001
	* Data were adjusted for ethnicity, current smoking status, alcohol consumption, education, urbanity, locations, and family history of hypertension
