# Supplementary material for: Mediating effect of body fat percentage in the association between ambient particulate matter exposure and hypertension: a subset analysis of China hypertension survey
Source: BMC Public Health. 2023 Oct 2;23:1897. doi: 10.1186/s12889-023-16815-0 (PMC10544618; doi:10.1186/s12889-023-16815-0)
Supplement: Supplementary file 2 — Supplementary Material 2 [file 12889_2023_16815_MOESM2_ESM.xls]

## Sheet: Sheet1
	Table S2 Estimated Effects of Hypertension with PM2.5 in Sensitivity Analyses
	Models	Slope steeper point, μg/m3	Effect Size (95% CI)	P value
	With 1 y PM2.5	41.8	1.183(1.165-1.212)	<0.001
	With 2 y PM2.5	40.9	1.158(1.142-1.171)	<0.001
	With 3 y PM2.5	43.1	1.177(1.154-1.198)	<0.001
	* Data were adjusted for sex, age (regarded as a categorical variable), ethnicity, current smoking status, BMI, alcohol consumption, education, urbanity, locations, and family history of hypertension.
