# Supplementary material for: Mediating effect of body fat percentage in the association between ambient particulate matter exposure and hypertension: a subset analysis of China hypertension survey
Source: BMC Public Health. 2023 Oct 2;23:1897. doi: 10.1186/s12889-023-16815-0 (PMC10544618; doi:10.1186/s12889-023-16815-0)
Supplement: Supplementary file 3 — Supplementary Material 3 [file 12889_2023_16815_MOESM3_ESM.xls]

## Sheet: Sheet1
	Table S3 The Pearson correlation analysis among obesity parameters, annual mean PM2.5 concentration, and blood pressure, controlling for age and sex.
		BMI	BF%	WC	Weight	PM2.5	SBP	DBP
	BMI	1	0.48**	0.64**	0.86**	0.23**	0.16**	0.26**
	BF%		1	0.40**	0.39**	0.32**	0.46**	0.48**
	WC			1	0.66**	0.13**	0.19**	0.25**
	Weight				1	0.06**	0.09**	0.24**
	PM2.5					1	0.12**	0.09**
	SBP						1	0.56**
	DBP							1
	BMI: body mass index; BF%: body fat percentage; WC: waist circumference; SBP: systolic blood pressure; DBP: diastolic blood pressure. **p<0.001
